# Supplementary material for: Multi-Omics Study on Molecular Mechanisms of Single-Atom Fe-Doped Two-Dimensional Conjugated Phthalocyanine Framework for Photocatalytic Antibacterial Performance
Source: Molecules. 2024 Apr 3;29(7):1601. doi: 10.3390/molecules29071601 (PMC11013413; doi:10.3390/molecules29071601)
Supplement: Supplementary file 1 [file molecules-29-01601-s001.zip]

Archive with 2 entries (2 files):
- Supplementary Material 1 .pdf
- Supplementary material-2.xlsx
